# Supplementary material for: Celiac Disease and Liver Damage: The Gut–Liver Axis Strikes Back (Again)? A Retrospective Analysis in the Light of a Literature Review
Source: Nutrients. 2024 Dec 28;17(1):85. doi: 10.3390/nu17010085 (PMC11722968; doi:10.3390/nu17010085)
Supplement: Supplementary file 1 [file nutrients-17-00085-s001.zip]

Archive with 1 entries (1 files):
- nutrients-3386793-supplementary.pdf
